# Supplementary material for: Intertemporal meditation regulates time perception and emotions: an exploratory fNIRS study
Source: Soc Cogn Affect Neurosci. 2025 Aug 1;20(1):nsaf080. doi: 10.1093/scan/nsaf080 (PMC12399512; doi:10.1093/scan/nsaf080)
Supplement: nsaf080_Supplementary_Data [file nsaf080_supplementary_data.zip]

Archive with 1 entries (1 files):
- scan-24-189-76-83.pdf
